# Supplementary material for: Associations of B Vitamin-Related Dietary Pattern during Pregnancy with Birth Outcomes: A Population-Based Study in Northwest China
Source: Nutrients. 2022 Jan 29;14(3):600. doi: 10.3390/nu14030600 (PMC8838836; doi:10.3390/nu14030600)
Supplement: Supplementary file 1 [file nutrients-14-00600-s001.zip]

Archive with 1 entries (1 files):
- nutrients-1551410-supplementary.pdf
